# Supplementary material for: Non-Apoptotic Caspase-3 Activation Mediates Early Synaptic Dysfunction of Indirect Pathway Neurons in the Parkinsonian Striatum
Source: Int J Mol Sci. 2022 May 13;23(10):5470. doi: 10.3390/ijms23105470 (PMC9141690; doi:10.3390/ijms23105470)
Supplement: Supplementary file 1 [file ijms-23-05470-s001.zip]

Archive with 1 entries (1 files):
- ijms-1669508-supplementary.pdf
